# Supplementary material for: Exposure to phthalates aggravates pulmonary function and airway inflammation in asthmatic children
Source: PLoS One. 2018 Dec 17;13(12):e0208553. doi: 10.1371/journal.pone.0208553 (PMC6296560; doi:10.1371/journal.pone.0208553)
Supplement: S1 Dataset — (XLSX) [file pone.0208553.s001.xlsx]

## Sheet: data
ID	MEHHP	MEOHP	MnBP	FEV1	FEV/FVC ratio	FEF25-75(%)	FeNO	PEFR_D0	PEFR_D1	PEFR_D2	cotinine	sex	age group	PM10	Temp	RH	HT	WT	BMI	control	DEHP_HH	DEHP_OH	DBP	PM10_pefr	PM10_lag1
AN-13-A1-001	17.462	13.335	34.708					285	320	310	0.01	1	4	37.0833	10.4	71	148.4	35.2	16	1	1.10803	1.30677	3.67831	77.0833	77.0833
AN-13-A1-001	24.666	17.481	44.986					260	305	310	0.01	1	4	37.0833	10.4	71	148.4	35.2	16	1	1.56516	1.71305	4.76756	37.0833	77.0833
AN-13-A1-003	132.995	100.83	81.495								0.17	1	2	49	20.1	72.8	117.8	20.7	14.9	1	8.43907	9.88086	8.63673
AN-13-A1-003	102.89	85.608	64.604								0.04	1	2	49	20.1	72.8	117.8	20.7	14.9	1	6.52879	8.38917	6.84665
AN-13-A1-003	104.39	84.11	73.72					160	180	170	0.91	1	2	90.1667	5	51	117.8	20.7	14.9	1	6.62397	8.24238	7.81275	71.9583	71.9583
AN-13-A1-003	92.31	82.91	77.12	1.44	0.8	78	110				0.48	1	2	90.1667	5	51	117.8	20.7	14.9	1	5.85744	8.12478	8.17308	90.1667	71.9583
AN-13-A1-004	86.499	51.562	61.191					220	230	280	0.05	1	4	15.5	0.6	67	143	42.3	20.7	1	5.48871	5.05283	6.48494
AN-13-A1-004	59.266	35.849	51.661					310	250	220		1	4	15.5	0.6	67	143	42.3	20.7	1	3.76067	3.51303	5.47496	15.5
AN-13-A1-005	48.455	36.318	137.858					210	210	210	1.86	1	3	17.3333	12.8	53	124.2	24.3	15.8	1	3.07467	3.55899	14.61	23	23
AN-13-A1-005	51.977	40.168	128.618					230	210	210	2.47	1	3	17.3333	12.8	53	124.2	24.3	15.8	1	3.29815	3.93627	13.6308	17.3333	23
AN-13-A1-005	37.83	30.68	100.98	1.49	0.77	59	48	210			3.05	1	3	104.125	8.8	55	124.2	24.3	15.8	0	2.40047	3.00649	10.7017	128.042	128.042
AN-13-A1-005	28.55	25.64	148.03					220			5.15	1	3	104.125	8.8	55	124.2	24.3	15.8	0	1.81161	2.5126	15.688	104.125	128.042
AN-13-A1-006	87.397	53.706	123.18						210	210	0.28	1	1	23	17.9	60	121	24.1	16.5	1	5.54569	5.26293	13.0545	30.2609	30.2609
AN-13-A1-006	52.586	31.525	69.706						190	220		1	1	23	17.9	60	121	24.1	16.5	1	3.33679	3.0893	7.38735	22.9167	30.2609
AN-13-A1-007	57.293	43.204	72.398								1.22	1	2	25	10.5	58.9	124.6	22.5	14.5	1	3.63547	4.23379	7.67264
AN-13-A1-007	50.172	35.858	87.291								0.4	1	2	25	10.5	58.9	124.6	22.5	14.5	1	3.18362	3.51391	9.25098	25
AN-13-A1-008	49.08	34.185	901.159					250	290	270		1	4	37.4167	20.7	80	145.6	43.2	20.4	1	3.11432	3.34997	95.5036	20.375	20.375
AN-13-A1-008	70.323	53.398	363.571					250	250	260	0.68	1	4	37.4167	20.7	80	145.6	43.2	20.4	1	4.46228	5.23275	38.5308	37.4167	20.375
AN-13-A1-009	38.778	24.184	66.157						170	180	1.07	0	2	30	13.8	64.3	129	33.3	20	1	2.46062	2.36992	7.01123	31.3333	31.3333
AN-13-A1-009	45.392	29.604	70.25						170	180		0	2	30	13.8	64.3	129	33.3	20	1	2.88031	2.90105	7.445	30.3333	31.3333
AN-13-A1-010	44.848	41.035	71.951						230	220	0.42	1	2	30	16.8	62.4	127.9	28.8	17.6	1	2.84579	4.02123	7.62527	31.3333	31.3333
AN-13-A1-010	38.098	30.076	126.297						250	230	0.41	1	2	30	16.8	62.4	127.9	28.8	17.6	1	2.41747	2.9473	13.3848	30	31.3333
AN-13-A1-011	102.201	77.521	74.813					270			0.33	1	4	13.8333	10	53	147.7	43.4	19.9	1	6.48507	7.59669	7.92858	13.8333	13.8333
AN-13-A1-011	103.572	81.598	67.131								0.3	1	4	13.8333	10	53	147.7	43.4	19.9	1	6.57206	7.99621	7.11445	13.8333	13.8333
AN-13-A1-012	62.573	54.724	47.938					220			0.33	0	3	13.8333	10	53	129	30.8	18.5	1	3.97051	5.36269	5.08041	13.8333	13.8333
AN-13-A1-012	69.559	58.383	55.386								0.21	0	3	13.8333	10	53	129	30.8	18.5	1	4.4138	5.72125	5.86973	13.8333	13.8333
AN-13-A1-012	57.01	41.11	19.81								0	0	3	116.125	5.7	45	129	30.8	18.5	1	3.61751	4.02858	2.09944	148.417	148.417
AN-13-A1-012	76.89	57.13	57.34	1.52	0.89	89	28				0.46	0	3	116.125	5.7	45	129	30.8	18.5	1	4.87898	5.59847	6.07682	116.125	148.417
AN-13-A1-013	59.003	42.42	78.883					250	230	230	0.5	1	4	25.2083	11.6	60	143	49.3	24.1	1	3.74398	4.15696	8.35992	33.2083	33.2083
AN-13-A1-013	42.148	31.363	60.299					230	240	220	0.39	1	4	25.2083	11.6	60	143	49.3	24.1	1	2.67446	3.07342	6.39041	25.2083	33.2083
AN-13-A1-014	18.237	14.913	40.606					280	340	320	0.03	0	4	41.0417	11.9	70	146.1	47.2	22.1	1	1.15721	1.4614	4.30337	27.9524	27.9524
AN-13-A1-014	16.189	14.308	35.097					280	300	320		0	4	41.0417	11.9	70	146.1	47.2	22.1	1	1.02726	1.40212	3.71953	41.0417	27.9524
AN-13-A1-016	108.446	87.087	108.743						140	150	0.33	1	2	54	11.9	64.3	110.5	19	15.6	1	6.88134	8.53411	11.5244	47.75	47.75
AN-13-A1-016	64.985	52.408	173.236						170		0.16	1	2	54	11.9	64.3	110.5	19	15.6	1	4.12356	5.13573	18.3593	53.9583	47.75
AN-13-A1-018	23.429	14.086	29.826								3.72	1	4	55	11.6	48.9	179.9	53.2	16.4	1	1.48666	1.38036	3.16092
AN-13-A1-018	20.373	12.865	26.103								3.56	1	4	55	11.6	48.9	179.9	53.2	16.4	1	1.29275	1.26071	2.76636	55
AN-13-A1-020	23.57	21.85	53.444						280	280	0.69	1	4	37.75	13.8	51	152.4	42.7	18.4	1	1.49561	2.1412	5.66392	20.2917	20.2917
AN-13-A1-020	11.876	9.347	36.094					250	300		0.06	1	4	37.75	13.8	51	152.4	42.7	18.4	1	0.75358	0.915961	3.82519	37.75	20.2917
AN-13-A1-020	10.443	8.35	21.604					280	310		1.329	1	4	11.3333	22	93	152.4	42.7	18.4	0	0.662651	0.81826	2.28956	15.0833	15.0833
AN-13-A1-020	2.735	5.617	41.257	2.79	0.858462	88	48				4.344	1	4	11.3333	22	93	152.4	42.7	18.4	0	0.173547	0.550439	4.37236	11.3333	15.0833
AN-13-A1-021	96.21	65.216	214.11								0.04	0	3	43	10.6	62.3	138.3	29.5	15.4	1	6.10491	6.39086	22.6911	65	65
AN-13-A1-021	140.858	90.075	162.222								0.18	0	3	43	10.6	62.3	138.3	29.5	15.4	1	8.93801	8.82692	17.1921	43	65
AN-13-A1-021	37.35	27.35	63.36						200		0.34	0	3	36	-1.8	52.4	138.3	29.5	15.4	0	2.37001	2.68017	6.71481	41	41
AN-13-A1-021	35.99	29.65	69.98	1.74	0.91	92	29		210	210	1.84	0	3	36	-1.8	52.4	138.3	29.5	15.4	0	2.28371	2.90556	7.41639	36	41
AN-13-A1-023	52.777	38.085	56.84					180	170		0.11	0	2	29.0833	3.7	33	114.7	25.1	19.1	1	3.34891	3.73215	6.02383	15.9583	15.9583
AN-13-A1-023	50.172	38.419	49.955					180	190	160	0.41	0	2	29.0833	3.7	33	114.7	25.1	19.1	1	3.18362	3.76488	5.29416	29.0833	15.9583
AN-13-A1-024	67.251	38.609	55.916								0.54	1	2	26	2.1	60.9	124	24	15.6	1	4.26735	3.7835	5.9259	18.2917	18.2917
AN-13-A1-024	37.972	24.176	44.067						190	160	0.04	1	2	26	2.1	60.9	124	24	15.6	1	2.40948	2.36913	4.67016	26	18.2917
AN-13-A1-026	42.133	24.088	46.21					170	170	170	0.75	0	1	18.0417	16.6	52	117	22.5	16.4	1	2.67351	2.36051	4.89727	26.2609	26.2609
AN-13-A1-026	66.089	38.231	44.641					170	170	170	0.67	0	1	18.0417	16.6	52	117	22.5	16.4	1	4.19361	3.74645	4.73099	18.0417	26.2609
AN-13-A1-027	57.204	43.695	37.243					130	110	120	0.13	1	2	51	11.7	60				1	3.62982	4.2819	3.94696	66.2917	66.2917
AN-13-A1-027	48.045	39.83	41.625					120	120	150	0.05	1	2	51	11.7	60				1	3.04865	3.90315	4.41136	51	66.2917
AN-13-A1-028	46.71	34.365	87.857	1.3	0.81761		19	120	120	120	0.83	1	3	29	12.4	55.5	124.2	24.2	15.7	1	2.96394	3.36761	9.31097	17.5417	17.5417
AN-13-A1-028	71.644	46.623	72.394					160	170	120	0.44	1	3	29	12.4	55.5	124.2	24.2	15.7	1	4.5461	4.56883	7.67222	29	17.5417
AN-13-A1-029	97.717	84.412	41.547					250	250	250	0.1	1	4	59.4167	12.3	65	149.2	33.2	14.9	1	6.20054	8.27197	4.4031	82.4583	82.4583
AN-13-A1-029	96.125	75.101	45.938					270	260	250	0.05	1	4	59.4167	12.3	65	149.2	33.2	14.9	1	6.09952	7.35954	4.86845	59.4167	82.4583
AN-13-A1-033	87.529	64.882	79.054						150	160	0.34	1	1		2.5	46.8	110.9	18	14.6	1	5.55407	6.35813	8.37804	37.4167	37.4167
AN-13-A1-033	110.74	80.521	85.609						140	120	0.11	1	1		2.5	46.8	110.9	18	14.6	1	7.0269	7.89067	9.07273	32.7917	37.4167
AN-13-A1-033	48.6	40.09	104.59					145	145	145	0	1	1	63.3333	14.3	43	110.9	18	14.6	0	3.08387	3.92863	11.0843	59.875	59.875
AN-13-A1-033	40.1	34.1	83.76	0.99	0.85	69	17				0.01	1	1	63.3333	14.3	43	110.9	18	14.6	0	2.54451	3.34164	8.87677	63.3333	59.875
AN-13-A1-036	54.962	34.413	43.69					180	190	200	0.11	0	2	51.0417	7.4	55	122	27.5	18.5	1	3.48756	3.37231	4.63021	37.9167	37.9167
AN-13-A1-036	73.121	47.202	47.073					200	220	200	0.23	0	2	51.0417	7.4	55	122	27.5	18.5	1	4.63982	4.62557	4.98873	51.0417	37.9167
AN-13-A1-038	24.602	14.589	24.748						450	460	0.59	1	4	53	-3.8	48.9	160.8	68	26.3	1	1.5611	1.42965	2.62276	15.5	15.5
AN-13-A1-038	25.421	14.782	40.465						380	410	0.6	1	4	53	-3.8	48.9	160.8	68	26.3	1	1.61307	1.44857	4.28843	53	15.5
AN-13-A1-039	91.036	60.852	63.146								0.52	1	2	23	2.6	48.8	125.7	24.7	15.6	1	5.7766	5.9632	6.69213
AN-13-A1-039	51.522	37.329	75.418								0.17	1	2	23	2.6	48.8	125.7	24.7	15.6	1	3.26928	3.65806	7.9927
AN-13-A1-040	20.609	16.513	41.05								0.2	1	4	27.5833	4.1	49	160.2	48.7	19	1	1.30772	1.61819	4.35042	23.5652	23.5652
AN-13-A1-040	19.992	14.894	48.621								0	1	4	27.5833	4.1	49	160.2	48.7	19	1	1.26857	1.45954	5.15279	27.5833	23.5652
AN-13-A1-041	26.418	20.496	74.454					320	320	320		0	4	22	4.7	79	157.5	54.2	21.8	1	1.67633	2.00851	7.89054	90.8333	90.8333
AN-13-A1-041	38.881	28.03	50.898					320	320	340	0.15	0	4	22	4.7	79	157.5	54.2	21.8	1	2.46716	2.74681	5.3941	22	90.8333
AN-13-A1-041	14.2	13.17	16.46						350	350	0.48	0	4	40	-1.4	57.6	157.5	54.2	21.8	1	0.901047	1.2906	1.74441	26	26
AN-13-A1-041	43.36	36.64	52.24	2.44	0.8	64	17		350	350	0.11	0	4	40	-1.4	57.6	157.5	54.2	21.8	1	2.75137	3.59054	5.53633	40	26
AN-13-A1-042	112.878	80.09	131.029					170	200		0.7	1	3	23.5	3.2	61	132.2	33.8	19.3	1	7.16257	7.84844	13.8863	18.875	18.875
AN-13-A1-042	149.109	106.515	133.338					230			0.48	1	3	23.5	3.2	61	132.2	33.8	19.3	1	9.46157	10.438	14.131	23.5	18.875
AN-13-A1-042	40.33	30.37	125.88	1.41	0.8	57	22	200	200	200	2.08	1	3	15.5	1.1	42	132.2	33.8	19.3	1	2.5591	2.97611	13.3406	19.0417	19.0417
AN-13-A1-042	41.19	31.85	76.89					210	210	200	3.14	1	3	15.5	1.1	42	132.2	33.8	19.3	1	2.61367	3.12115	8.1487	15.5	19.0417
AN-13-A1-048	79.222	56.839	69.724					250	310	260	0.08	1	3	102.333	7.8	65	135.5	28.1	15.3	1	5.02696	5.56995	7.38926	63.5833	63.5833
AN-13-A1-048	88.726	64.602	65.089					270	310		0.73	1	3	102.333	7.8	65	135.5	28.1	15.3	1	5.63002	6.33069	6.89805	102.333	63.5833
AN-13-A1-050	90.242	60.487	170.112					165	155	165	0.49	0	1	124.542	6.1	80	110.1	17.5	14.4	1	5.72622	5.92744	18.0282	73.0417	73.0417
AN-13-A1-050	47.083	32.931	80.369					165	165	165	0.01	0	1	124.542	6.1	80	110.1	17.5	14.4	1	2.98761	3.22708	8.5174	124.542	73.0417
AN-13-A1-050	25.8	20.93	45.53	1.1	0.92	107	11	175	175	180	0.32	0	1	47.375	2.3	38	110.1	17.5	14.4	0	1.63711	2.05104	4.82521	92.4583	92.4583
AN-13-A1-050	13.7	24.78	10.45					170	185	180	1.59	0	1	47.375	2.3	38	110.1	17.5	14.4	0	0.86932	2.42832	1.10748	47.375	92.4583
AN-13-A1-053	45.109	36.264	66.9	2.08	0.734982	44	51	330	340	320	3.13	0	4	54	2.8	80.5	152.8	38.2	16.4	1	2.86235	3.5537	7.08997	59	59
AN-13-A1-053	29.469	24.375	56.091					340	340	340	1.232	0	4	54	2.8	80.5	152.8	38.2	16.4	1	1.86993	2.38863	5.94445	54	59
AN-13-A1-053	99.99	52.56	34.85	1.88	0.78	49	81				0.02	0	4	38	1.5	52.1	152.8	38.2	16.4	1	6.34477	5.15063	3.69336	34	34
AN-13-A1-053	141.85	68.92	34.57									0	4	38	1.5	52.1	152.8	38.2	16.4	1	9.00096	6.75383	3.66368	38	34
AN-13-A1-053	47.03	34.71	28.79					290	310	300	1.47	0	4	20.5217	23	59	152.8	38.2	16.4	1	2.98424	3.40141	3.05113	22.7917	22.7917
AN-13-A1-053	41.44	29.14	48.94	1.8	0.78	47	34	290	300	290	0.02	0	4	20.5217	23	59	152.8	38.2	16.4	1	2.62954	2.85558	5.1866	20.5217	22.7917
AN-13-A1-054	235.665	223.353	186.102								3.972	1	1	38	1.5	50.4	118.4	22.5	16.1	1	14.9539	21.8875	19.7228	36	36
AN-13-A1-054	194.547	157.155	153.275	1.45	0.843023	85	32				3.803	1	1	38	1.5	50.4	118.4	22.5	16.1	1	12.3448	15.4004	16.2439	38	36
AN-13-A1-056	46.083	28.526	45.155					264	305	292		1	4	99.5417	8	65	155.2	54.7	22.7	0	2.92415	2.79541	4.78547	63.2917	63.2917
AN-13-A1-056	49.932	29.42	45.163					315	330	326		1	4	99.5417	8	65	155.2	54.7	22.7	0	3.16839	2.88302	4.78631	99.5417	63.2917
AN-13-A1-056	13.07	8.65	31.64					340	329	305	0	1	4	128.042	8.9	45	155.2	54.7	22.7	1	0.829344	0.847659	3.35317	149.625	149.625
AN-13-A1-056	12.39	8.91	35.1	2.75	0.78	72	55	313	328	289	0.06	1	4	128.042	8.9	45	155.2	54.7	22.7	1	0.786196	0.873137	3.71985	128.042	149.625
AN-13-A1-057	70.339	67.895	294.999					210		200		0	3	124.542	6.1	80	131.8	28.1	16.2	1	4.46329	6.65338	31.2636	73.0417	73.0417
AN-13-A1-057	64.789	62.787	302.103					180		190		0	3	124.542	6.1	80	131.8	28.1	16.2	1	4.11112	6.15283	32.0165	124.542	73.0417
AN-13-A1-057	138.27	106.87	74.91					180	150	160		0	3	27.9167	0.7	48	131.8	28.1	16.2	1	8.77379	10.4727	7.93886	34.0833	34.0833
AN-13-A1-057	118.78	93.34	120.17	1.21	0.69	40	52	170			0.09	0	3	27.9167	0.7	48	131.8	28.1	16.2	1	7.53707	9.14687	12.7355	27.9167	34.0833
AN-13-A1-059	18.63	20.77	60.5								1.61	1	2	48	-0.5	30	135	27.7	15.2	1	1.18215	2.03536	6.41171	41.0417	41.0417
AN-13-A1-059	27.54	27	100.4	1.67	0.92	84	55	220	230	220	0.2	1	2	48	-0.5	30	135	27.7	15.2	1	1.74752	2.64587	10.6403	48	41.0417
AN-13-A1-059	78.052	53.391	94.278						250	250	6.596	1	2	28	28.6	75.9	135	27.7	15.2	1	4.95271	5.23206	9.99146	26	26
AN-13-A1-059	45.391	36.869	129.316	1.67	0.922652	84	55		250	240	6.318	1	2	28	28.6	75.9	135	27.7	15.2	1	2.88024	3.61299	13.7047	27	26
AN-13-A1-060	33.79	31.36	173.52								0.31	1	2	46	2.4	53.5	122.8	25.8	17.1	1	2.14411	3.07313	18.3894	52	52
AN-13-A1-060	34.88	30.15	202.31	1.38	0.84	65	32				0.01	1	2	46	2.4	53.5	122.8	25.8	17.1	1	2.21328	2.95456	21.4405	70	52
AN-13-A1-073	33.55	24.98	47.03					260	280	290	0.1	1	4	41.25	2.1	46	162.9	52.9	19.9	1	2.12888	2.44792	4.98418	35.7083	35.7083
AN-13-A1-073	27.94	20.77	62.8	1.93	0.65	34	89	280	230	280	0.11	1	4	41.25	2.1	46	162.9	52.9	19.9	1	1.77291	2.03536	6.65546	41.25	35.7083
AN-13-A1-081	38.936	38.211	79.023	1.49	0.809783	60	64	230	240	210	1.961	0	3	31	18.9	89	126.8	26.2	16.3	1	2.47065	3.74449	8.37475	23.9167	23.9167
AN-13-A1-081	32.974	34.558	52.269						280	220	1.687	0	3	31	18.9	89	126.8	26.2	16.3	1	2.09233	3.38652	5.5394	31	23.9167
AN-13-A1-081	55.38	47.58	52.37					230	275	230	0	0	3	108.625	19.1	49	126.8	26.2	16.3	0	3.51408	4.66261	5.5501	80.9167	80.9167
AN-13-A1-081	53.65	49.13	61.97	1.52	0.86	75	59	220	230	220	0.27	0	3	108.625	19.1	49	126.8	26.2	16.3	0	3.40431	4.8145	6.5675	108.625	80.9167
AN-14-A2-093	42.363	27.959	35.417								4.586	1	2	53	7	53.6	118.3	21.5	15.4	1	2.6881	2.73985	3.75345	68	68
AN-14-A2-093	115.868	93.688	283.792	1.48	0.813187	74					12.549	1	2	53	7	53.6	118.3	21.5	15.4	1	7.35229	9.18098	30.0759	44	68
AN-14-A2-099	62.777	51.612	89.93	1.28	0.842105	84	15	120	120	120	3.311	0	1	68.1667	12.6	72	118.3	20.7	14.8	1	3.98345	5.05773	9.53066	76.1667	76.1667
AN-14-A2-100	20.212	14.079	58.173					310	310	310	2.967	0	4	48.1739	19.6	46	144	41.7	20.1	1	1.28253	1.37967	6.1651	43.7917	43.7917
AN-14-A2-100	50.648	30.701	100.248	2.27	0.834559	80	86	300	290	290	7.912	0	4	48.1739	19.6	46	144	41.7	20.1	1	3.21382	3.00855	10.6242	48.1739	43.7917
AN-14-A2-110	44.45	32.608	84.824					246	255		3.877	0	2	39.0417	-1.8	47	120	29.8	20.7	1	2.82053	3.19543	8.98954	107.542	107.542
AN-14-A2-110	58.213	37.525	93.696	1.35	0.84375	70	47	240		236	1.628	0	2	39.0417	-1.8	47	120	29.8	20.7	1	3.69385	3.67727	9.92978	39.0417	107.542
AN-14-A2-110	353.703	240.003	238.945	1.4	0.777778	65	64		245	230	2.675	0	2	9.625	24.9	67	120	29.8	20.7	1	22.4439	23.5191	25.3231	17.8333	17.8333
AN-14-A2-110	370.385	281.67	1320.88					240	250	250	23.569	0	2	9.625	24.9	67	120	29.8	20.7	1	23.5024	27.6023	139.985	9.625	17.8333
AN-14-A2-112	90.107	73.918	204.034	1.43	0.899371	97	45				9.433	1	1	51	2.8	80	110.8	18.7	15.2	1	5.71765	7.24361	21.6233	71	71
AN-14-A2-112	93.969	62.969	81.509								6.767	1	1	51	2.8	80	110.8	18.7	15.2	1	5.96271	6.17066	8.63822	61	71
AN-14-A2-116	37.986	31.086	44.009					200	190	200	1.525	1	2	36.4167	15	78	120.7	24.6	16.9	1	2.41037	3.04628	4.66402	47.3333	47.3333
AN-14-A2-116	58.857	46.584	83.509	1.51	0.872832	84	27	190	190	190	6.634	1	2	36.4167	15	78	120.7	24.6	16.9	1	3.73471	4.56501	8.85017	36.4167	47.3333
AN-14-A2-116	93.061	75.922	158.52	1.4	0.813953	70	40	170	170	170	6.815	1	2	47.8333	26.4	90	120.7	24.6	16.9	0	5.9051	7.43999	16.7997	20.75	20.75
AN-14-A2-121	130.005	78.821	85.647	1.54	0.846154	72	38	250	250	250	11.884	1	3	29.5833	18.1	71	133	29.7	16.8	0	8.24934	7.72408	9.07676	25.1667	25.1667
AN-14-A2-121	56.447	37.079	35.087					250	250	250	3.97	1	3	29.5833	18.1	71	133	29.7	16.8	0	3.58179	3.63356	3.71847	29.5833	25.1667
AN-14-A2-121	74.03	58.6	78.76					250	250	250	0.39	1	3	22.9583	25.7	80	133	29.7	16.8	0	4.6975	5.74252	8.34688	30.875	30.875
AN-14-A2-121	63.92	49.62	51.02	1.44	0.94	82	30	250	250	250	0.1	1	3	22.9583	25.7	80	133	29.7	16.8	0	4.05598	4.86252	5.40703	22.9583	30.875
AN-14-A2-122	59.375	40.408	89.735	1.41	0.819767	63	44	190	190	190	5.324	0	3	42.375	16.8	63	126.7	29.4	18.3	1	3.76758	3.95979	9.51	53.2917	53.2917
AN-14-A2-122	38.619	29.606	38.425					200	180	190	4.291	0	3	42.375	16.8	63	126.7	29.4	18.3	1	2.45053	2.90125	4.07223	42.375	53.2917
AN-14-A2-122	33.34	23.61	56.54					240	230	230	0	0	3	108.917	22.2	68	126.7	29.4	18.3	1	2.11556	2.31367	5.99203	102	102
AN-14-A2-122	42.36	30.25	58.41	1.33	1.33	78	17	220	200	230	0.15	0	3	108.917	22.2	68	126.7	29.4	18.3	1	2.68791	2.96436	6.19021	108.917	102
AN-14-A2-123	90.25	72.5	142.64	1.17	1.17	93	27	170	170	170	0	1	2	47.5833	23.5	79	117.8	26	18.7	1	5.72673	7.10465	15.1168	45.25	45.25
AN-14-A2-123	91.05	67.69	140.49					190	190	180	0	1	2	47.5833	23.5	79	117.8	26	18.7	1	5.77749	6.6333	14.8889	47.5833	45.25
AN-14-A2-130	62.205	55.731	76.801					185	190	195	15.333	0	2	32.5833	24	81	120.6	21.7	14.9	1	3.94716	5.46137	8.13927	19.4167	19.4167
AN-14-A2-130	62.205	55.731	76.801					185	190	195	15.333	0	2	32.5833	24	81	120.6	21.7	14.9	1	3.94716	5.46137	8.13927	19.4167	19.4167
AN-14-A2-130	197.733	164.557	196.173	1.14	0.974359	86	64	170	185	180	6.847	0	2	32.5833	24	81	120.6	21.7	14.9	1	12.547	16.1258	20.7902	32.5833	19.4167
AN-14-A2-130	197.733	164.557	196.173	1.14	0.974359	86	64	170	185	180	6.847	0	2	32.5833	24	81	120.6	21.7	14.9	1	12.547	16.1258	20.7902	32.5833	19.4167
AN-14-A2-136	7.413	6.585	12.47	2.05	0.850622	65	22				4.259	0	4	44	-1.1	58.8	149.9	33.7	15	1	0.470385	0.645298	1.32155	13	13
AN-14-A2-136	1.889		71.319								37.264	0	4	44	-1.1	58.8	149.9	33.7	15	1	0.119865	0	7.55829	41	13
AN-14-A2-136	32.017	22.55	42.677					350	350	340	8.057	0	4	27.4167	24.5	73	149.9	33.7	15	1	2.03161	2.20979	4.52285	21.1667	21.1667
AN-14-A2-136	24.957	18.222	37.491	1.97	0.875556	65	47	340	350	330	4.138	0	4	27.4167	24.5	73	149.9	33.7	15	1	1.58362	1.78567	3.97325	27.4167	21.1667
AN-14-A2-139	51.725	45.801	85.328					210	210	200	5.52	1	1	62.5833	4.6	70	109.2	17	14.3	1	3.28216	4.48828	9.04295	39	39
AN-14-A2-139	74.357	55.522	134.799	0.7	0.374332	16	22				4.918	1	1	62.5833	4.6	70	109.2	17	14.3	1	4.71825	5.44089	14.2858	59	39
AN-14-A2-139	72.439	60.772	30.958					220	220	210	1.303	1	1	84	0.4	80.6	109.2	17	14.3	1	4.59655	5.95536	3.28089	68	68
AN-14-A2-139	85.365	70.037	97.797	1.26	0.913043	101	42				2.167	1	1	84	0.4	80.6	109.2	17	14.3	1	5.41675	6.86329	10.3644	86	68
AN-14-A2-144	36.079	29.325	50.952	1.62	0.9	48	19	205	205	210	1.707	0	3	13	0	54	124.3	23.8	15.4	1	2.28936	2.87371	5.39983	56	56
AN-14-A2-144	37.18	32.005	33.635						210	205	2.961	0	3	13	0	54	124.3	23.8	15.4	1	2.35922	3.13634	3.56459	63	56
AN-14-A2-144	92.588	85.308	141.389	1.47	0.864706	46	15	210	210	220	6.765	0	3	29.6818	15.8	71	124.3	23.8	15.4	1	5.87508	8.35978	14.9842	22.7917	22.7917
AN-14-A2-144	17.154	11.181	25.933					210		200	16.43	0	3	29.6818	15.8	71	124.3	23.8	15.4	1	1.08849	1.09568	2.74834	29.6818	22.7917
AN-14-A2-145	35.36	21.093	103.612	1.63	0.730942	50	26				1.79	1	2	40	4.2	91	138.6	36.5	19	1	2.24373	2.06701	10.9807	59	59
AN-14-A2-145	18.308	11.283	49.187								2.461	1	2	40	4.2	91	138.6	36.5	19	1	1.16172	1.10568	5.21277	40	59
AN-14-A2-145	100.112	71.439	172.107	1.73	0.797235	60	29		240	235	7.682	1	2	32	23.2	80	138.6	36.5	19	1	6.35251	7.00068	18.2397	25	25
AN-14-A2-150	47.572	33.027	116.562	1.18	0.771242	54	81	200	200	200	2.608	0	2	83	0.4	64.5	121.3	22.3	15.2	1	3.01864	3.23649	12.3531	62	62
AN-14-A2-150	30.666	26.098	80.828					210	210	210	2.055	0	2	83	0.4	64.5	121.3	22.3	15.2	1	1.94588	2.55748	8.56604	83	62
AN-14-A2-181	26.94	17.089	83.48	1.74	0.809302	60	45	220	240	230	1.753	0	4	103	-0.7	74				1	1.70945	1.67464	8.8471	82	82

## Sheet: explanation
column name	explanation	unit
ID	ID
MEHHP	urinary concentration of MEHHP	μg/g-creatinine
MEOHP	urinary concentration of MEOHP	μg/g-creatinine
MnBP	urinary concentration of MnBP	μg/g-creatinine
FEV1	forced expiratory volume in 1 second	L/s
FEV/FVC ratio	FEV1 to FVC ratio
FEF25-75(%)	forced expiratory flow at 25% to 75% of FVC	%
FeNO	fractional exhaled nitric oxide	ppb
PEFR_D0	peak expiratory flow rate on the same day as phthalates biomarkers	L/min
PEFR_D1	peak expiratory flow rate one day after phthalate biomarkers measurements	L/min
PEFR_D2	peak expiratory flow rate two days after phthalate biomarkers measurements	L/min
cotinine	urinary cotinine level	μg/g-creatinine
sex	sex
age group	<6: 1, 6~7: 2, 8~9: 3, >10: 4
PM10	ambient PM10	ug/m3
Temp	daily mean ambinet temperature	ºC
RH	relative humidity	%
HT	hight of subject	cm
WT	weight of subject	kg
BMI	body mass index
control	the use of controller medicine(1: use, 0: no use)
DEHP_HH	exstimated DEHP intake derived from MEHHP	μg/kg body-weight/day
DEHP_OH	exstimated DEHP intake derived from MEOHP	μg/kg body-weight/day
DBP	exstimated DBP intake derived from MnBP	μg/kg body-weight/day
